# Supplementary material for: The acyl-activating enzyme PhAAE13 is an alternative enzymatic source of precursors for anthocyanin biosynthesis in petunia flowers
Source: J Exp Bot. 2016 Dec 7;68(3):457–67. doi: 10.1093/jxb/erw426 (PMC5441920; doi:10.1093/jxb/erw426)
Supplement: Supplementary Data [file erw426_Supplementary_Data.zip]

Archive with 1 entries (1 files):
- supplementary_tables_S1_S5_figures_S1_S7.pdf
